# Supplementary material for: YPK9 and WHI2 Negatively Interact during Oxidative Stress
Source: Microorganisms. 2021 Dec 14;9(12):2584. doi: 10.3390/microorganisms9122584 (PMC8705791; doi:10.3390/microorganisms9122584)
Supplement: Supplementary file 1 [file microorganisms-09-02584-s001.zip]

Archive with 1 entries (1 files):
- microorganisms-1447616-supplementary.pdf
